# Supplementary material for: Design, Synthesis, and Biological Evaluation of the Quorum-Sensing Inhibitors of Pseudomonas aeruginosa PAO1
Source: Molecules. 2024 May 8;29(10):2211. doi: 10.3390/molecules29102211 (PMC11123961; doi:10.3390/molecules29102211)
Supplement: Supplementary file 1 [file molecules-29-02211-s001.zip]

Archive with 3 entries (3 files):
- Supplementary figures.pdf
- Supplementary material for experimental procedures (1).pdf
- Supplemntary Table S1.pdf
